# Supplementary material for: A New Bioactive Fibrin Formulation Provided Superior Cartilage Regeneration in a Caprine Model
Source: Int J Mol Sci. 2023 Nov 29;24(23):16945. doi: 10.3390/ijms242316945 (PMC10707130; doi:10.3390/ijms242316945)
Supplement: Supplementary file 1 [file ijms-24-16945-s001.zip]

Archive with 1 entries (1 files):
- ijms-2600139-supplementary.mov
